# Supplementary material for: Age-Related Changes in the Plasticity of Neural Networks Assessed by Transcranial Magnetic Stimulation With Electromyography: A Systematic Review and Meta-Analysis
Source: Front Cell Neurosci. 2019 Oct 24;13:469. doi: 10.3389/fncel.2019.00469 (PMC6822534; doi:10.3389/fncel.2019.00469)
Supplement: Supplementary file 3 [file Table_3.xlsx]

## Sheet: Junchao Lan
	study ID	Assessment of Risk of Bias（Cochrane ）
		random sequence generation	allocation concealment	blinding of participants and personnel	blinding of outcome assessment	incomplete outcome data	selective reporting	other sources of bias	JADAD
1	Age-related changes of motor evoked potentials in healthy humans: Non-invasive evaluation of central and peripheral motor tracts excitability and conductivity	U	U	U	U	L	L	U	2
2	Increased intracortical inhibition in middle-aged humans; a study using paired-pulse transcranial magnetic stimulation	U	U	U	U	L	H	U	2
3	Age-related differences in corticospinal control during functional isometric contractions in left and right hands	U	U	U	U	L	L	U	2
4	Age reduces cortical reciprocal inhibition in humans	U	U	U	U	L	L	U	2
5	Corticomotor plasticity and learning of a ballistic thumb training task are diminished in older adults	U	U	U	U	L	L	U	3
6	INCREASED CORTICAL PLASTICITY IN THE ELDERLY: CHANGES IN THE SOMATOSENSORY CORTEX AFTER PAIRED ASSOCIATIVE STIMULATION	U	U	U	U	L	L	U	2
7	Age-related differences in inhibitory processes during interlimb coordination	U	U	U	U	L	L	U	2
8	Age-related changes in short-latency motor cortex inhibition	U	U	U	U	L	L	U	3
9	Effects of aging on the human motor cortical plasticity studied by paired associative stimulation	U	U	L	L	L	L	U	4
10	Hemispheric diVerences in use-dependent corticomotor plasticity in young and old adults	U	U	U	U	L	L	U	3
11	Reduced motor cortex plasticity following inhibitory rTMS in older adults	U	U	L	U	L	L	U	3
12	Corticomotor excitability and plasticity following complex visuomotor training in young and old adults	U	U	U	L	L	L	U	4
13	Deficit of sensorimotor integration in normal aging	U	U	U	U	L	L	U	2
14	Age-related differences in corticospinal excitability during a Go/NoGo task	U	U	L	U	L	L	U	3
15	Age-related differences in human corticospinal excitability during simple reaction time	U	U	U	U	L	L	U	3
16	Cutaneous afferent input does not modulate motor intracortical inhibition in ageing men	U	U	U	U	L	L	U	4
17	Evidence for motor cortex dedifferentiation in older adults	U	U	U	U	L	L	U	2
18	Age-related differences in corticospinal excitability and inhibition during coordination of upper and lower limbs	U	U	U	L	L	L	U	4
19	Paired-pulse afferent modulation of TMS responses reveals a selective decrease in short latency afferent inhibition with age	U	U	L	U	L	L	U	5
20	Age-related differences in corticospinal excitability during a choice reaction time task	U	U	U	U	L	L	U	3
21	Differential effects of motor cortical excitability and plasticity in young and old individuals: a Transcranial Magnetic Stimulation (TMS) study	U	U	U	U	L	L	U	2
22	Delayed plastic responses to anodal tDCS in older adults	U	U	L	L	L	L	U	5
23	Age-related Differences in Short- and Long-interval Intracortical Inhibition in a Human Hand Muscle	U	U	L	L	L	L	U	5
24	Short-latency afferent inhibition is a poor predictor of individual susceptibility to rTMS-induced plasticity in the motor cortex of young and older adults	U	U	L	U	L	L	U	4
25	Plasticity Induced by Intermittent Theta Burst Stimulation in Bilateral Motor Cortices Is Not Altered in Older Adults	U	U	L	U	L	L	U	4
26	Corticospinal Plasticity in Bilateral Primary Motor Cortices Induced by Paired Associative Stimulation to the Dominant Hemisphere Does Not Differ between Young and Older Adults	U	U	L	L	L	L	U	5
27	Modulating motor cortical neuroplasticity with priming paired associative stimulation in young and old adults	U	U	U	L	L	L	U	4
28	Age-related changes in late I-waves influence motor cortex plasticity induction in older adults	U	U	U	L	L	L	U	4
29	Neurobiological effects of transcranial direct current stimulation in younger adults, older adults and mild cognitive impairmen	U	U	U	L	L	L	U	4

## Sheet: Yitong Li
	study ID	Assessment of Risk of Bias（Cochrane ）
		random sequence generation	allocation concealment	blinding of participants and personnel	blinding of outcome assessment	incomplete outcome data	selective reporting	other sources of bias	JADAD
1	Age-related changes of motor evoked potentials in healthy humans: Non-invasive evaluation of central and peripheral motor tracts excitability and conductivity	U	U	U	U	L	L	U	2
2	Increased intracortical inhibition in middle-aged humans; a study using paired-pulse transcranial magnetic stimulation	U	U	U	U	L	H	U	2
3	Age-related differences in corticospinal control during functional isometric contractions in left and right hands	U	U	U	U	L	L	U	2
4	Age reduces cortical reciprocal inhibition in humans	U	U	U	U	L	L	U	2
5	Corticomotor plasticity and learning of a ballistic thumb training task are diminished in older adults	U	U	U	U	L	L	U	3
6	INCREASED CORTICAL PLASTICITY IN THE ELDERLY: CHANGES IN THE SOMATOSENSORY CORTEX AFTER PAIRED ASSOCIATIVE STIMULATION	U	U	U	U	L	L	U	2
7	Age-related differences in inhibitory processes during interlimb coordination	U	U	U	U	L	L	U	2
8	Age-related changes in short-latency motor cortex inhibition	U	U	U	U	L	L	U	3
9	Effects of aging on the human motor cortical plasticity studied by paired associative stimulation	U	U	L	U	L	L	U	4
10	Hemispheric diVerences in use-dependent corticomotor plasticity in young and old adults	U	U	U	U	L	L	U	3
11	Reduced motor cortex plasticity following inhibitory rTMS in older adults	U	U	L	U	L	L	U	3
12	Corticomotor excitability and plasticity following complex visuomotor training in young and old adults	U	U	U	L	L	L	U	4
13	Deficit of sensorimotor integration in normal aging	U	U	U	U	L	L	U	2
14	Age-related differences in corticospinal excitability during a Go/NoGo task	U	U	L	U	L	L	U	3
15	Age-related differences in human corticospinal excitability during simple reaction time	U	U	U	U	L	L	U	3
16	Cutaneous afferent input does not modulate motor intracortical inhibition in ageing men	U	U	U	U	L	L	U	4
17	Evidence for motor cortex dedifferentiation in older adults	U	U	U	U	L	L	U	2
18	Age-related differences in corticospinal excitability and inhibition during coordination of upper and lower limbs	U	U	U	L	L	L	U	4
19	Paired-pulse afferent modulation of TMS responses reveals a selective decrease in short latency afferent inhibition with age	U	U	L	U	L	L	U	5
20	Age-related differences in corticospinal excitability during a choice reaction time task	U	U	U	U	L	L	U	3
21	Differential effects of motor cortical excitability and plasticity in young and old individuals: a Transcranial Magnetic Stimulation (TMS) study	U	U	U	U	L	L	U	2
22	Delayed plastic responses to anodal tDCS in older adults	U	U	L	L	L	L	U	5
23	Age-related Differences in Short- and Long-interval Intracortical Inhibition in a Human Hand Muscle	U	U	L	L	L	L	U	5
24	Short-latency afferent inhibition is a poor predictor of individual susceptibility to rTMS-induced plasticity in the motor cortex of young and older adults	U	U	L	U	L	L	U	4
25	Plasticity Induced by Intermittent Theta Burst Stimulation in Bilateral Motor Cortices Is Not Altered in Older Adults	U	U	L	U	L	L	U	4
26	Corticospinal Plasticity in Bilateral Primary Motor Cortices Induced by Paired Associative Stimulation to the Dominant Hemisphere Does Not Differ between Young and Older Adults	U	U	L	L	L	L	U	5
27	Modulating motor cortical neuroplasticity with priming paired associative stimulation in young and old adults	U	U	U	L	L	L	U	4
28	Age-related changes in late I-waves influence motor cortex plasticity induction in older adults	U	U	U	L	L	L	U	4
29	Neurobiological effects of transcranial direct current stimulation in younger adults, older adults and mild cognitive impairmen	U	U	U	L	L	L	U	4
